# Supplementary material for: The Emerging Burden of Opioid Poisoning in Brazil, 2019–2025: A Nationwide Epidemiological and Toxicovigilance Analysis
Source: Pharmaceuticals (Basel). 2026 Jun 26;19(7):994. doi: 10.3390/ph19070994 (PMC13414491; doi:10.3390/ph19070994)
Supplement: Supplementary file 1 [file pharmaceuticals-19-00994-s001.zip]

Archive with 1 entries (1 files):
- pharmaceuticals-4321958-supplementary.pdf
